# Supplementary material for: Efficacy and safety of lubiprostone combined with polyethylene glycol electrolyte powder for bowel preparation in patients classified by risk level: a randomised trial
Source: Front Oncol. 2025 Sep 25;15:1620794. doi: 10.3389/fonc.2025.1620794 (PMC12507641; doi:10.3389/fonc.2025.1620794)
Supplement: Supplementary file 4 [file Table2.xlsx]

## Sheet: Sheet1
Table S2: CONSORT 2025 checklist
Items	Number	Description	Check
Title and abstract
Title and structured abstract	1a	Identification as a randomised trial	Reported
	1b	Structured summary of the trial design, methods, results, and conclusions	Reported
Open science
Trial registration	2	Name of trial registry, identifying number (with URL) and date of registration	Reported
Protocol and statistical analysis plan	3	Where the trial protocol and statistical analysis plan can be accessed	Reported
Data sharing	4	Where and how the individual de-identified participant data (including data dictionary), statistical code, and any other materials can be accessed	Reported
Funding and conflicts of interest	5a	Sources of funding and other support (eg, supply of drugs), and role of funders in the design, conduct, analysis, and reporting of the trial	Reported
	5b	Financial and other conflicts of interest of the manuscript authors	Reported
Introduction
Background and rationale	6	Scientific background and rationale	Reported
Objectives	7	Specific objectives related to benefits and harms	Reported
Methods
Patient and public involvement	8	Details of patient or public involvement in the design, conduct, and reporting of the trial	Reported
Trial design	9	Description of trial design including type of trial (eg, parallel group, crossover), allocation ratio, and framework (eg, superiority, equivalence, non-inferiority, or exploratory)	Reported
Changes to trial protocol	10	Important changes to the trial after it commenced including any outcomes or analyses that were not prespecified, with reason	Reported
Trial setting	11	Settings (eg, community, hospital) and locations (eg, countries, sites) where the trial was conducted	Reported
Eligibility criteria	12a	Eligibility criteria for participants	Reported
	12b	If applicable, eligibility criteria for sites and for individuals delivering the interventions (eg, surgeons, physiotherapists)	Reported
Intervention and comparator	13	Intervention and comparator with sufficient details to allow replication. If relevant, where additional materials describing the intervention and comparator (eg, intervention manual) can be accessed	Reported
Outcomes	14	Prespecified primary and secondary outcomes, including the specific measurement variable (eg, systolic blood pressure), analysis metric (eg, change from baseline, final value, time to event), method of aggregation (eg, median, proportion), and timepoint for each outcome	Reported
Harms	15	How harms were defined and assessed (eg, systematically, non systematically)	Reported
Sample size	16a	How sample size was determined, including all assumptions supporting the sample size calculation	Reported
	16b	Explanation of any interim analyses and stopping guidelines	Reported
Randomisation
Sequence generation	17a	Who generated the random allocation sequence and the method used	Reported
	17b	Type of randomisation and details of any restriction (eg, stratification, blocking and block size)	Reported
Allocation concealment mechanism	18	Mechanism used to implement the random allocation sequence (eg, central computer/telephone; sequentially numbered, opaque, sealed containers), describing any steps to conceal the sequence until interventions were assigned	Reported
Implementation	19	Whether the personnel who enrolled and those who assigned participants to the interventions had access to the random allocation sequence	Reported
Blinding	20a	Who was blinded after assignment to interventions (eg, participants, care providers, outcome assessors, data analysts)	Reported
	20b	If blinded, how blinding was achieved and description of the similarity of interventions	Reported
Statistical methods	21a	Statistical methods used to compare groups for primary and secondary outcomes, including harms	Reported
	21b	Definition of who is included in each analysis (eg, all randomised participants), and in which group	Reported
	21c	How missing data were handled in the analysis	Reported "no missing data"
	21d	Methods for any additional analyses (eg, subgroup and sensitivity analyses), distinguishing prespecified from post hoc	Reported
Results
Participant flow, including flow diagram	22a	For each group, the numbers of participants who were randomly assigned, received intended intervention, and were analysed for the primary outcome	Reported
	22b	For each group, losses and exclusions after randomisation, together with reasons	Reported
Recruitment	23a	Dates defining the periods of recruitment and follow-up for outcomes of benefits and harms	Reported
	23b	If relevant, why the trial ended or was stopped	Reported
Intervention and comparator delivery	24a	Intervention and comparator as they were actually administered (eg, where appropriate, who delivered the intervention/ comparator, how participants adhered, whether they were delivered as intended [fidelity])	Reported
	24b	Concomitant care received during the trial for each group	Reported
Baseline data	25	A table showing baseline demographic and clinical characteristics for each group	Reported
Numbers analysed, outcomes and estimation	26	For each primary and secondary outcome, by group: • the number of participants included in the analysis • the number of participants with available data at the outcome timepoint • result for each group, and the estimated effect size and its precision (such as 95% confidence interval) • for binary outcomes, presentation of both absolute and relative effect size	Reported
Harms	27	All harms or unintended events in each group	Reported
Ancillary analyses	28	Any other analyses performed, including subgroup and sensitivity analyses, distinguishing prespecified from post hoc	Reported
Discussion
Interpretation	29	Interpretation consistent with results, balancing benefits and harms, and considering other relevant evidence	Reported
Limitations	30	Trial limitations, addressing sources of potential bias, imprecision, generalisability, and, if relevant, multiplicity of analyses	Reported
Cited from: Hopewell S, Chan AW, Collins GS, et al. CONSORT 2025 statement: updated guideline for reporting randomised trials. Lancet. Published online April 14, 2025. doi:10.1016/S0140-6736(25)00672-5
